# Supplementary material for: Long-Term Results in Minimally Invasive Non-Resectional Mitral Valve Repair for Barlow Mitral Valve Disease
Source: J Clin Med. 2025 Feb 5;14(3):1005. doi: 10.3390/jcm14031005 (PMC11818547; doi:10.3390/jcm14031005)
Supplement: Supplementary file 1 [file jcm-14-01005-s001.zip]

Archive with 1 entries (1 files):
- jcm-3410251-supplementary.pdf
